# Supplementary material for: Revealing the Impact of Gel Electrolytes on the Performance of Organic Electrochemical Transistors
Source: Gels. 2025 Mar 14;11(3):202. doi: 10.3390/gels11030202 (PMC11942148; doi:10.3390/gels11030202)
Supplement: Supplementary file 1 [file gels-11-00202-s001.zip]

Archive with 1 entries (1 files):
- gels-3484663-supplementary.pdf
